# Supplementary material for: Comparison of the Efficacy of Intramammary or Injectable Antibiotic Administration against Staphylococcal Mastitis in Ewes
Source: Pathogens. 2022 Oct 9;11(10):1164. doi: 10.3390/pathogens11101164 (PMC9607280; doi:10.3390/pathogens11101164)
Supplement: Supplementary file 1 [file pathogens-11-01164-s001.zip]

Archive with 1 entries (1 files):
- pathogens-1941350-supplementary.pdf
